# Supplementary material for: Hypoxia-associated genes predicting future risk of myocardial infarction: a GEO database-based study
Source: Front Cardiovasc Med. 2023 Jul 3;10:1068782. doi: 10.3389/fcvm.2023.1068782 (PMC10351911; doi:10.3389/fcvm.2023.1068782)
Supplement: Supplementary file 3 [file Table3.xlsx]

## Sheet: Table S3
Table S3: Informations of the entire set of patient samples were included in the follow-up analysis.
ID	B_cells_naive_CIBERSORT	B_cells_memory_CIBERSORT	Plasma_cells_CIBERSORT	T_cells_CD8_CIBERSORT	T_cells_CD4_naive_CIBERSORT	T_cells_CD4_memory_resting_CIBERSORT	T_cells_CD4_memory_activated_CIBERSORT	T_cells_follicular_helper_CIBERSORT	T_cells_regulatory_(Tregs)_CIBERSORT	T_cells_gamma_delta_CIBERSORT	NK_cells_resting_CIBERSORT	NK_cells_activated_CIBERSORT	Monocytes_CIBERSORT	Macrophages_M0_CIBERSORT	Macrophages_M1_CIBERSORT	Macrophages_M2_CIBERSORT	Dendritic_cells_resting_CIBERSORT	Dendritic_cells_activated_CIBERSORT	Mast_cells_resting_CIBERSORT	Mast_cells_activated_CIBERSORT	Eosinophils_CIBERSORT	Neutrophils_CIBERSORT	P-value_CIBERSORT	Correlation_CIBERSORT	RMSE_CIBERSORT
GSM721023	0	0.0436843	0	0.0064361	0.0268759	0.23771	0.0144719	0	0	0.0463691	0.0243248	0	0.290299	0	0	0	0	0.00472355	0	0.00317148	0	0.301934	0	0.783479	0.631775
GSM721022	0.0482986	0.00561547	0	0	0.0888076	0.28224	0	0	0	0.000260739	0.0814964	0	0.239575	0	0	0.00468843	0	0.00189487	0	0.000883154	0.0035187	0.242721	0	0.814728	0.616507
GSM721021	0.00371563	0.054883	0	0.0225418	0.0348103	0.271048	0.0156715	0	0	0.133548	0.0105825	0	0.242937	0	0	0.00398972	0	0.00566224	0	0.00992625	0	0.190684	0	0.718739	0.708033
GSM721020	0.010477	0.0471317	0	0.0367407	0.0658285	0.263252	0.0112546	0	0	0.0972964	0.0671934	0	0.181718	0	0	0.0024295	0	0.00687396	0	0.0130212	0	0.196784	0	0.782945	0.656169
GSM721019	0.0100554	0.035183	0	0	0.0554623	0.344849	0	0	0	0.0825951	0.0306683	0	0.165731	0	0	0	0	0.00550308	0	0.00471141	0	0.265241	0	0.740596	0.683287
GSM721018	0	0.0494863	0	0	0	0.347864	0	0	0	0.0820846	0.0436234	0	0.196264	0.00325727	0	0.000404866	0	0.00498051	0	0.00375355	0	0.268282	0	0.762019	0.66281
GSM721017	0.0340301	0.0480431	0	0.0954021	0.00102591	0.259199	0.0280944	0	0	0.0702424	0.00814034	0	0.267004	0	0	0.00254149	0	0.00484424	0	0.00312556	0	0.178307	0	0.831288	0.612611
GSM721016	0.0617873	0.0170489	0	0	0.0318168	0.274017	0	0	0	0.0214893	0.0580066	0	0.305497	0.00728309	0	0.000278861	0	0.00176393	0	0.00363878	0	0.217373	0	0.781844	0.647731
GSM721015	0	0.0488947	0	0.0141747	0.0111544	0.26163	0.0128723	0	0	0.0357889	0.0153109	0	0.283873	0	0	0.00512233	0	0.00584618	0	0.00366373	0	0.301669	0	0.766229	0.650333
GSM721014	0.047135	0	0	0.00359392	0.0499572	0.279607	0.00468019	0	0	0.0486102	0.0559846	0	0.357535	0	0	0.00289042	0	0.00227066	0	0.0037076	0.000580606	0.143448	0	0.819134	0.618954
GSM721013	0.000465992	0.0593426	0.00249914	0	0.0328132	0.37917	0.0209619	0	0	0.109671	0.0105352	0	0.227638	0.00328785	0	0.00124035	0	0.00121594	0	0	0	0.151159	0	0.740115	0.694289
GSM721012	0.035662	0.0587579	0	0	0.0097098	0.212583	0.000621137	0	0	0.0490133	0.0784003	0	0.217452	0	0	0.00299459	0	0.00621045	0	0.00821123	0	0.320384	0	0.779746	0.639446
GSM721011	0	0.0635813	0	0	0.0767107	0.335652	0.0102012	0	0	0.0954096	0.0406709	0	0.149378	0	0	0	0	0.00469779	0	0	0	0.223698	0	0.755113	0.67625
GSM721010	0.0329589	0.0773463	0	0	0.0514583	0.264863	0.00442666	0	0	0.01592	0.00882489	0	0.30878	0	0	0.00365839	0	0.00430502	0.00114314	0	0	0.226315	0	0.786957	0.640918
GSM721009	0.00192584	0.0648467	0	0	0.0802897	0.249989	0	0	0	0.0635833	0.057211	0	0.240234	0	0	0.00292302	0	0.00643378	0	0.00360723	0.00619894	0.222758	0	0.785868	0.647885
GSM721008	0	0.0510742	0.00234743	0	0.0300212	0.226737	0	0	0	0.0832945	0.0429876	0	0.267777	0.015597	0	0	0	0.00405324	0	0.00594268	0	0.270168	0	0.769525	0.652072
GSM721007	0.0494795	0.0491708	0	0	0.0672132	0.277539	0.0096956	0	0	0.0742864	0.0124624	0	0.273438	0	0	0.00227473	0	0.00274813	0	0	0	0.181692	0	0.804697	0.63572
GSM721006	0.00424321	0.0589984	0.0024017	0	0.0529703	0.405008	0.00592019	0	0	0.0897593	0	0.0161144	0.16181	0	0	0.00236699	0	0.00106323	0	0	0	0.199344	0	0.788005	0.648453
GSM721005	0	0.0446995	0.002225	0.0644379	0	0.288915	0.0311087	0	0	0.136715	0.0528408	0	0.269953	0	0	0	0	0.00307305	0	0	0	0.106032	0	0.813996	0.630358
GSM721004	0.00223714	0.03358	0	0	0.127629	0.228982	0	0	0	0.029399	0.0256963	0	0.36709	0.0150453	0	0	0	0.00404703	0	0.0214658	0	0.144829	0	0.817897	0.620326
GSM721003	0.0471109	0.0484753	0	0	0.109985	0.259229	0	0	0	0.0284895	0.0634129	0	0.228961	0	0	0	0	0.00641078	0	0.00836886	0.00235235	0.197204	0	0.805124	0.638975
GSM721002	0	0.0676897	0	0	0.121134	0.213324	0.00996874	0	0	0.0239817	0.0734747	0	0.29085	0	0	0.00247028	0	0.00399711	0	0	0	0.193109	0	0.805102	0.633025
GSM721001	0.0304917	0.0390979	0	0	0.114832	0.215044	0.000940577	0	0	0.00664508	0.111523	0	0.21808	0	0	0.00409459	0	0.0045709	0	0.0102442	0	0.244437	0	0.776686	0.655989
GSM721000	0.0157095	0.0317232	0	0.00950143	0	0.370289	0.00371582	0	0	0.0398257	0	0.00165085	0.286041	0	0	0	0	0.00664591	0	0	0	0.234898	0	0.77889	0.645923
GSM720999	0.00921229	0.0549524	0	0	0.0665078	0.224486	0.0110458	0	0	0.0901755	0.034297	0	0.284174	0	0	0.00241594	0	0.0045383	0	0.00244935	0	0.215745	0	0.792329	0.638603
GSM720998	0	0.0830245	0	0	0.12728	0.29652	0	0	0	0	0.045441	0.0146867	0.157542	0	0	0	0	0.00462794	0	0	0	0.270878	0	0.797119	0.633428
GSM720997	0	0.0758914	0	0	0.0870191	0.286874	0.00777044	0	0	0.0554954	0.0591562	0	0.269098	0	0	0.00571855	0	0.00486321	0	0.00912143	0	0.138993	0	0.811237	0.640256
GSM720996	0	0.050653	0	0	0.0584119	0.259079	0	0	0	0.10205	0.0503764	0	0.20999	0	0	0.00837926	0	0.00607956	0	0.00529672	0	0.249684	0	0.770087	0.657782
GSM720995	0	0.0550146	0	0	0.133075	0.266073	0.00529706	0	0	0.0574655	0.0371069	0	0.238661	0	0	0	0	0.00598808	0	0.0123248	0	0.188994	0	0.803203	0.63787
GSM720994	0.040334	0.0582037	0	0	0.0997494	0.262717	0.00398467	0	0	0.0357848	0.0178647	0	0.252411	0.014559	0	0.000555744	0	0.00489018	0	0.0130894	0	0.195856	0	0.792339	0.648731
GSM720993	0.0198576	0.0621099	0	0	0.0974797	0.208331	0	0	0	0.0506855	0.1096	0	0.235729	0	0	0.00282431	0	0.00452223	0	0.0100332	0	0.198827	0	0.764576	0.672239
GSM720992	0	0.0591978	0	0	0.119037	0.252806	0.00125447	0	0	0.061204	0.0428102	0	0.245476	0	0	0	0	0.00367153	0	0.00257418	0	0.211969	0	0.817612	0.618306
GSM720991	0.0262462	0.0480964	0	0	0.0746829	0.283572	0.00244343	0	0	0.053235	0.0145162	0	0.237597	0	0	0.0056176	0	0.0055426	0	0.00293376	0.00370247	0.241814	0	0.788518	0.641564
GSM720990	0.00915118	0.0406661	0	0	0.110957	0.272973	0	0	0	0.075781	0.0339542	0	0.235639	0	0	0	0	0.0051801	0	0.00881517	0	0.206884	0	0.79881	0.63691
GSM720989	0.0295884	0.0248063	0.000951615	0	0.0784472	0.193173	0.0130981	0	0	0.0460095	0.0339567	0	0.312409	0.0152503	0	0	0	0.00136505	0	0	0	0.250945	0	0.806798	0.614836
GSM720988	0	0.0534491	0	0	0.126109	0.206737	0.00530513	0	0	0.0450876	0.0215797	0	0.249652	0.002704	0	0.00091863	0	0.00364412	0	0.00330043	0	0.281513	0	0.807807	0.612876
GSM720987	0.015507	0.0113346	0	0.0627534	0.0106198	0.200594	0.0237447	0	0	0.0948957	0.0556341	0	0.336326	0.0127901	0	0	0	0.00294689	0.00258393	0	0	0.17027	0	0.829786	0.602497
GSM720986	0	0.0462859	0	0	0.131279	0.208392	0	0	0	0.028998	0.0286752	0	0.21444	0.0289356	0	0	0	0.00339608	0	0.0190186	0	0.290579	0	0.783282	0.639847
GSM720985	0.0101295	0.0225759	0	0.0285587	0.0594219	0.180781	0.00124101	0	0	0.0101137	0.0697224	0	0.400847	0	0	0	0	0.0020509	0	0.0201713	0	0.194387	0	0.872709	0.54521
GSM720984	0	0.0541023	0	0	0.15025	0.194245	0	0	0	0.0441476	0.0756067	0	0.171002	0	0	0	0	0.00891957	0	0.0202137	0	0.281513	0	0.829403	0.600088
GSM720983	0.0169383	0.0325452	0	0.011056	0.171924	0.180013	0.00574554	0	0	0.00336844	0.0670101	0	0.287688	0.00600393	0	0	0	0.00303912	0	0.00471292	0	0.209956	0	0.795895	0.637286
GSM720982	0.0192997	0.035207	0	0	0.0750519	0.158275	0.0082098	0	0	0.0133873	0.0746927	0	0.315729	0.00602441	0	0	0	0.00342144	0	0.00631476	0	0.284387	0	0.846989	0.563512
GSM720981	0.00695884	0.0276822	0	0	0.0844862	0.201008	0.00412199	0	0	0.0113391	0.0478924	0	0.296884	0	0	0.000733747	0	0.00448308	4.33e-06	0	0	0.314407	0	0.849268	0.553514
GSM720980	0	0.0663716	0	0	0.0735956	0.0692349	0	0	0	0.0107274	0.0466623	0	0.322619	0.0082777	0	0	0	0.00604493	0	0.0309921	0	0.365475	0	0.862449	0.521407
GSM720979	0	0.0637538	0	0	0.0843058	0.269724	0.0156551	0	0	0.0514261	0.0885792	0	0.167081	0.00708473	0	0	0	0.00395988	0	0	0	0.248431	0	0.761102	0.670091
GSM720978	0	0.0412603	0	0.0169282	0.000523678	0.192071	0	0	0	0.0968384	0.11659	0	0.167465	0	0	0	0	0.00479123	0.00102438	0.00131638	0	0.361191	0	0.827478	0.578765
GSM720977	0	0.0213583	0.00425139	0.0428414	0.0728631	0.240095	0.0112291	0	0	0.0124428	0.052059	0	0.310634	0.00390365	0	0	0	0.00515625	0	0.00506893	0	0.218097	0	0.863262	0.563715
GSM720976	0	0.0516623	0	0.00992294	0.0491426	0.231153	0	0	0	0.0356438	0.0574102	0	0.305339	0	0	0.00469346	0	0.00507651	0	0.00136988	0	0.248586	0	0.822673	0.599655
GSM720975	0.00129744	0.0438552	0	0	0.0614464	0.153403	0	0	0	0.035239	0.0455571	0	0.311099	0.0173728	0	0	0	0.00475434	0	0.0205747	0	0.305402	0	0.842106	0.563563
GSM720974	0.00153347	0.0296778	0	0.0175389	0.113847	0.192013	0.00297359	0	0	0.0584606	0.0869467	0	0.292799	0	0	0	0	0.0039064	0	0.00159393	0	0.198709	0	0.848301	0.584275
GSM720973	0.0263067	0.0210154	0	0.00412115	0.0918297	0.226654	0.00216772	0	0	0.0291039	0.0614931	0	0.19191	0	0	0.00442811	0	0.00582076	0	0.00608949	0	0.32906	0	0.829252	0.585517
GSM720972	0.0301755	0.0254465	0	0	0.0660082	0.216691	0	0	0	0.0695874	0.0437259	0	0.182412	0.012865	0	0	0	0.00357975	0	0.0214626	0	0.328046	0	0.840843	0.573999
GSM855107	0	0.0767982	0	0	0.0882539	0.27381	0.000464939	0	0	0.0698667	0.00812204	0	0.204893	0	0	0	0	0.00591858	0	0.00945735	0	0.262415	0	0.794443	0.634211
GSM855106	0.0279356	0.0309041	0	0.0129523	0.0575167	0.275553	0	0	0	0.0977002	0.0608425	0	0.243958	0	0	0.00416176	0	0.00599258	0	0.00987795	0	0.172605	0	0.819966	0.623393
GSM1167072	0.00202998	0.0845491	0	0	0.135159	0.309163	0	0	0	0.07158	0.0246731	0	0.186502	0	0	0	0	0.00642688	0	0.00168319	0	0.178234	0	0.751832	0.684541
GSM1167073	0	0.0890078	0	0	0.021912	0.294309	0.0025858	0	0	0.110511	0.0401879	0	0.155904	0	0	0.00280437	0	0.00621175	0	0	0	0.276566	0	0.773984	0.653504
GSM1167074	0.033106	0.00607051	0	0.00131263	0.0413402	0.259811	0.00132489	0	0	0	0.0178791	0	0.309911	0.00511505	0	0	0	0.00272881	0	0	0	0.321401	0	0.830698	0.572311
GSM1167075	0.000385841	0.0277328	0	0	0.0332706	0.15394	0	0	0	0.00913679	0.0247915	0	0.465604	0.02237	0	0	0	0.00388903	0	0.0475251	0	0.211354	0	0.81838	0.590865
GSM1167076	0	0.049513	0	0.0029112	0.0408063	0.0985789	0	0	0	0.0171936	0.0285088	0	0.228279	0.0244009	0	0	0	0.00420153	0	0.0547325	0	0.450874	0	0.775276	0.633464
GSM1167077	0.00372289	0.0474586	0	0	0.0288611	0.351632	0.00315548	0	0	0.0917387	0.0307919	0	0.253459	0	0	0.00277038	0	0.00195207	0	0.00330395	0	0.181154	0	0.786708	0.649466
GSM1167078	0.00265514	0.0928864	0	0	0.0841558	0.255595	0.0103305	0	0	0.125302	0.0211068	0	0.202058	0.00538969	0	0.000674692	0	0.0039505	0	0.0109487	0	0.184947	0	0.77317	0.668005
GSM1167079	0.021517	0.0531064	0	0	0.0764314	0.439462	0.00303068	0	0	0.101233	0.00530262	0	0.160779	0	0	0	0	0.00701184	0	0.00606699	0	0.126059	0	0.759892	0.678283
GSM1167080	0.0206537	0.0445456	0	0	0.127639	0.256033	0	0	0	0.141309	0	0	0.236814	0	0	0	0	0.00390963	0	0	0	0.169097	0	0.786236	0.650997
GSM1167081	0.014185	0.0856132	0	0	0.215786	0.381632	0	0	0	0.0169074	0	0.00618669	0.190205	0	0	0.00684588	0	0.00511457	0.000232242	0	0	0.0772916	0	0.760131	0.680034
GSM1167082	0.0274932	0.048866	0	0	0.150433	0.18086	0	0	0	0.0116513	0.0705171	0	0.272197	0.00192813	0	0	0	0.00347623	0	0.00484979	0	0.227729	0	0.793063	0.638934
GSM1167083	0.0261289	0.0417611	0	0	0.104985	0.294336	0	0	0	0.0456014	0.0331054	0	0.215645	0	0	0.00271544	0	0.00527988	0	0.0160328	0	0.214409	0	0.78736	0.64991
GSM1167084	0	0.0658526	0	0	0.0923568	0.279687	0.00583311	0	0	0	0.0840043	0	0.181027	0	0	0	0	0.00465672	0.00107954	0	0	0.285503	0	0.812121	0.615454
GSM1167085	0	0.0768433	0	0	0.0940204	0.22064	0	0	0	0.0585369	0.0244462	0	0.274875	0.0269243	0	0	0	0.00197015	0	0.0094395	0	0.212305	0	0.792484	0.641922
GSM1167086	0.00499123	0.0869469	0	0	0.0138264	0.312698	0.00186367	0	0	0.0414399	0.00371302	0.00969063	0.288547	0	0	0.0027026	0	0.0016552	0.00339956	0	0	0.228526	0	0.80627	0.623237
GSM1167087	0	0.0647965	0	0	0.124361	0.226859	0.00302079	0	0	0.03994	0.0524141	0	0.340111	0	0	0	0	0.00513909	0	0	0	0.143358	0	0.787052	0.65176
GSM1167088	0.0427267	0.0218967	0	0.0167045	0.0499783	0.208397	0.00725899	0	0	0.0159929	0.0542583	0	0.323154	0.011887	0	0	0	0.0029082	0	0.00110442	0	0.243733	0	0.870068	0.547767
GSM1167089	0.0429727	0.0114027	0	0	0.049513	0.240618	0	0	0	0.0191271	0.0336357	0	0.315474	0.00358387	0	0.00181407	0	0.00403452	0	0.0182455	0	0.259579	0	0.842799	0.574791
GSM1167090	0	0.0422336	0	0.0210522	0.0800461	0.178058	0.0192155	0	0	0.059037	0.0758275	0	0.26441	0.00121926	0	0	0	0.00424933	0	0.0278751	0	0.226776	0	0.84233	0.592545
GSM1167091	0	0.0776879	0	0	0.101398	0.216522	0	0	0	0.048131	0.0280935	0	0.224114	0.00871038	0	0	0	0.00926339	0	0.0272192	0	0.258861	0	0.771332	0.658344
GSM1167092	0	0.0326235	0	0.00349534	0.0815314	0.20338	0.00117843	0	0	0.04032	0.0424205	0	0.319901	0	0	0.00278668	0	0.00546229	0	0.00593902	0	0.260962	0	0.821552	0.595358
GSM1167093	0.0127489	0.0443765	0	0	0.0579465	0.227249	0.0126949	0	0	0.00189775	0.101598	0	0.243406	0.0152663	0	0	0	0.000184245	0	0.0051563	0	0.277476	0	0.828327	0.596205
GSM1167094	0.0136329	0.0353672	0	0	0.0572267	0.279683	0.0173511	0	0	0.11866	0.0780037	0	0.205132	0	0	0.00377624	0	0.00325381	0	0	0	0.187913	0	0.799029	0.639398
GSM1167095	0.00839058	0.035489	0	0.0110515	0.058736	0.214326	0.0122394	0	0	0.0256985	0.0675177	0	0.283277	0.000140974	0	0	0	0.00378069	0	0.00139033	0	0.277962	0	0.843609	0.572705
GSM1167096	0.012426	0.0354527	0	0	0.111677	0.247369	0	0	0	0.0613804	0.116505	0	0.163902	0	0	0.00280256	0	0.00525351	0	0.0165472	0	0.226685	0	0.717774	0.708616
GSM1167097	0.0105639	0.0272942	0	0.0344497	0.0637412	0.22106	0.0154726	0	0	0.0165148	0.119222	0	0.23791	0	0	0	0	0.00443568	0.000117515	0	0	0.249219	0	0.819772	0.609309
GSM1167098	0.0295624	0.0125814	0	0	0.0645986	0.200172	0.00398699	0	0	0	0.0396619	0	0.414177	0	0	0	0	0.000953198	0	0.000468197	0	0.233838	0	0.838748	0.569509
GSM1167099	0	0.100004	0	0	0.0471109	0.352017	0	0	0	0.0872748	0.0443469	0	0.137106	0	0	0.00602507	0	0.00260052	0	0.000840254	0	0.222675	0	0.753653	0.679893
GSM1167100	0.0110981	0.0350717	0	0	0.107124	0.223754	0.000776205	0	0	0.0297098	0.061798	0	0.241226	0.0104295	0	0	0	0.00462749	0	0.0133987	0	0.260988	0	0.851912	0.574498
GSM1167101	0.0218265	0.0084255	0	0.0286939	0.0641523	0.231155	0	0	0	0.0441297	0.0318579	0	0.335494	0	0	0	0	0.00497395	0	0.0071535	0	0.222137	0	0.839757	0.5821
GSM1167122	0.0251952	0.0306494	0	0	0.0384288	0.167204	0	0	0	0.0428363	0.0204571	0	0.224068	0.0312715	0	0	0	0.00321376	0	0.019187	0	0.397489	0	0.816747	0.584393
GSM2561551	0.00989747	0.0519321	0	0	0.0811256	0.217794	0.0104118	0	0	0.0528578	0.0591681	0	0.2527	0	0	0	0	0.0044087	0	0.000638998	0	0.259065	0	0.820832	0.605517
GSM1498376	0.0324681	0.0244293	0	0	0.213983	0.0347462	0	0	0.00634396	0.0386155	0.0167985	0	0.438856	0.0168199	0	0.000515569	0	0.00507601	0	0.0551834	0	0.116164	0	0.716855	0.707724
GSM1498377	0.0263588	0.0587817	0	0.00429842	0.117302	0.213899	0	0	0	0	0.0331612	0	0.13529	0	0	0.0386746	0	0.00770883	0	0.00839983	0	0.356126	0	0.73665	0.681301
GSM1498378	0.0022225	0.0408121	0.003356	0.00470264	0.0259158	0.265256	0.00711838	0	0	0.0832111	0.0412539	0	0.298017	0.0305988	0	0	0	0.00409355	0	0.0338067	0	0.159636	0	0.840206	0.608384
GSM1498379	0.00603803	0.0575537	0	0	0.0572184	0.197516	0.0138451	0	0	0.000785019	0.0335951	0	0.295419	0	0	0	0	0.00572599	0	0	0	0.332304	0	0.807831	0.600363
GSM1498380	0	0.0758683	0	0	0.0723529	0.348825	0	0	0	0.0100999	0.122266	0	0.210903	0	0	0	0	0.00446289	0	0	0	0.155223	0	0.744185	0.693895
GSM1498381	0.0084536	0.0459649	0	0	0.0622074	0.22873	0.0100929	0	0	0.0919085	0.0468385	0	0.26745	0	0	0.00704344	0	0.00398135	0	0.00413078	0	0.2232	0	0.779682	0.650225
GSM1498382	0	0.047401	0	0.00483431	0.107422	0.144492	0.0102335	0	0	0.0117077	0.0617683	0	0.348985	0	0	0	0	0.00174046	0	0	0	0.261416	0	0.850064	0.560293
